# Supplementary material for: Effects of Magnesium Oxide and Magnesium Hydroxide Microparticle Foliar Treatment on Tomato PR Gene Expression and Leaf Microbiome
Source: Microorganisms. 2021 Jun 4;9(6):1217. doi: 10.3390/microorganisms9061217 (PMC8228823; doi:10.3390/microorganisms9061217)
Supplement: Supplementary file 1 [file microorganisms-09-01217-s001.zip]

Archive with 1 entries (1 files):
- microorganisms-1208996-supplementary.pdf
